# Supplementary material for: Haemagogus leucocelaenus and Haemagogus janthinomys are the primary vectors in the major yellow fever outbreak in Brazil, 2016–2018
Source: Emerg Microbes Infect. 2019 Feb 1;8(1):218–31. doi: 10.1080/22221751.2019.1568180 (PMC6455131; doi:10.1080/22221751.2019.1568180)
Supplement: Supplemental Material [file TEMI_A_1568180_SM4764.zip]

Archive with 3 entries (3 files):
- Table_Suppl_1_RLO.docx
- Table_Suppl_2_RLO.docx
- Table_Suppl_3_RLO.docx
